# Supplementary material for: The Clinical Efficacy of Different Relaxation Exercises on Intraocular Pressure Reduction: A Meta-Analysis
Source: J Clin Med. 2024 Apr 28;13(9):2591. doi: 10.3390/jcm13092591 (PMC11084912; doi:10.3390/jcm13092591)
Supplement: Supplementary file 1 [file jcm-13-02591-s001.zip]

Archive with 1 entries (1 files):
- jcm-2959813-supplementary.pdf
